# Supplementary material for: Identification of a Five-Gene Signature and Establishment of a Prognostic Nomogram to Predict Progression-Free Interval of Papillary Thyroid Carcinoma
Source: Front Endocrinol (Lausanne). 2019 Nov 15;10:790. doi: 10.3389/fendo.2019.00790 (PMC6872544; doi:10.3389/fendo.2019.00790)
Supplement: Supplementary file 1 [file Table_1.XLSX]

## Sheet: Tumor tissue vs Normal tissue
Supplementary table1. 295 reliable DEGs identified based on the intersection between GEO and TCGA results
Gene	logFC	P.Value	FDR	regulated
KLHDC8A	5.05564	1.75431e-67	2.61989e-63	Up-Regulated
GABRB2	6.60944	3.27625e-64	2.44638e-60	Up-Regulated
PTP4A3	1.84092	2.48466e-59	7.42118e-56	Up-Regulated
METTL7B	3.85471	3.67186e-56	6.09285e-53	Up-Regulated
ETV4	3.42001	1.60264e-55	1.84106e-52	Up-Regulated
LIPH	5.8418	1.707e-54	1.82088e-51	Up-Regulated
NPC2	2.22137	8.50986e-52	6.68875e-49	Up-Regulated
GOLT1A	3.56639	9.54104e-49	4.2689e-46	Up-Regulated
LRP4	3.88743	1.14522e-48	4.75074e-46	Up-Regulated
STK32A	2.60431	4.2394e-45	1.15896e-42	Up-Regulated
SHROOM4	2.41869	5.81488e-45	1.5507e-42	Up-Regulated
ABR	1.31062	8.12198e-45	2.12796e-42	Up-Regulated
PRR15	5.48241	9.33592e-45	2.40384e-42	Up-Regulated
FAXC	2.69221	3.06983e-43	6.45702e-41	Up-Regulated
SCN1B	2.11392	5.028e-43	1.04289e-40	Up-Regulated
RXRG	5.15437	2.90584e-42	5.42448e-40	Up-Regulated
TMC6	2.21685	4.19764e-41	7.12359e-39	Up-Regulated
CDH3	3.68022	7.23805e-41	1.20103e-38	Up-Regulated
ENTPD1	2.11884	2.58047e-40	3.97286e-38	Up-Regulated
ZMAT3	1.54799	1.33608e-38	1.69386e-36	Up-Regulated
ULBP2	2.38606	1.53761e-38	1.91356e-36	Up-Regulated
SLIT1	5.08866	3.74249e-38	4.29926e-36	Up-Regulated
MPZL2	2.06823	4.77887e-38	5.40664e-36	Up-Regulated
BID	1.7206	5.38219e-38	6.04343e-36	Up-Regulated
DUSP4	2.35567	7.82716e-38	8.65858e-36	Up-Regulated
TUSC3	2.78412	1.10856e-37	1.18251e-35	Up-Regulated
ZCCHC12	6.04373	3.55428e-37	3.53459e-35	Up-Regulated
ADORA1	2.31727	1.11038e-36	1.04952e-34	Up-Regulated
CCND1	1.57004	1.75185e-36	1.61495e-34	Up-Regulated
DDB2	1.12316	3.76096e-36	3.38351e-34	Up-Regulated
GGCT	1.78368	4.12785e-36	3.64765e-34	Up-Regulated
SYTL5	5.14006	5.91962e-35	4.72746e-33	Up-Regulated
HEY2	1.91106	9.88708e-35	7.65045e-33	Up-Regulated
GJB3	4.34023	1.21765e-34	9.37336e-33	Up-Regulated
CLDN16	4.68898	2.96279e-34	2.19041e-32	Up-Regulated
DPP4	3.96983	6.39878e-34	4.50752e-32	Up-Regulated
CITED1	4.25638	6.68481e-33	4.14236e-31	Up-Regulated
TENM1	3.7836	1.13582e-32	6.83968e-31	Up-Regulated
GALNT7	1.8631	1.75939e-32	1.01057e-30	Up-Regulated
QPCT	2.9497	2.52249e-32	1.39522e-30	Up-Regulated
PROS1	2.80947	3.09048e-32	1.684e-30	Up-Regulated
ETV5	1.57925	3.80033e-32	2.0342e-30	Up-Regulated
S100A11	1.38286	4.72024e-32	2.51757e-30	Up-Regulated
SCEL	3.48659	5.55304e-32	2.93036e-30	Up-Regulated
KCNJ2	3.01617	6.94028e-32	3.59882e-30	Up-Regulated
NRCAM	2.04657	7.86997e-32	4.05276e-30	Up-Regulated
SPINT1	1.35866	1.10345e-31	5.59639e-30	Up-Regulated
SYTL1	1.74282	1.35466e-31	6.8346e-30	Up-Regulated
LPAR5	3.00337	4.5804e-31	2.16467e-29	Up-Regulated
GLT1D1	2.54414	3.26348e-30	1.40049e-28	Up-Regulated
TIAM1	2.63469	3.716e-30	1.59011e-28	Up-Regulated
LRRK2	3.28407	1.75508e-29	7.06478e-28	Up-Regulated
UPP1	1.74637	4.83394e-29	1.84629e-27	Up-Regulated
TPD52L1	1.47512	7.13359e-29	2.68345e-27	Up-Regulated
DUSP6	2.09983	1.70253e-28	6.06815e-27	Up-Regulated
RYR1	2.49018	2.07676e-28	7.33199e-27	Up-Regulated
FN1	4.36639	2.55746e-28	8.90282e-27	Up-Regulated
EPS8	1.65566	3.27296e-28	1.12107e-26	Up-Regulated
TMPRSS4	5.08261	1.89702e-27	6.14537e-26	Up-Regulated
CLDN1	3.15458	3.41964e-27	1.07513e-25	Up-Regulated
MFGE8	1.81724	2.44557e-26	6.83935e-25	Up-Regulated
MVP	1.23951	5.93546e-26	1.58569e-24	Up-Regulated
SERPINA1	3.6862	6.96021e-26	1.85388e-24	Up-Regulated
SDC4	1.99479	7.052e-26	1.8706e-24	Up-Regulated
MYEF2	1.32734	1.22187e-25	3.17899e-24	Up-Regulated
C4orf48	2.22315	1.63859e-25	4.19738e-24	Up-Regulated
MET	2.0853	3.72224e-25	9.24923e-24	Up-Regulated
CTSH	2.01529	4.26536e-25	1.0494e-23	Up-Regulated
LAMB3	3.59751	5.31438e-25	1.29049e-23	Up-Regulated
MAMLD1	2.18462	7.58141e-25	1.80864e-23	Up-Regulated
LPL	1.97268	8.14853e-25	1.92853e-23	Up-Regulated
MRC2	2.50907	8.38937e-25	1.97613e-23	Up-Regulated
CAMK2N1	2.67013	1.17883e-24	2.74643e-23	Up-Regulated
XPR1	1.30012	1.24507e-24	2.89624e-23	Up-Regulated
AGR2	3.15422	1.42496e-24	3.29417e-23	Up-Regulated
TMEM173	1.44508	1.5199e-24	3.4974e-23	Up-Regulated
TESC	2.47561	2.45061e-24	5.50337e-23	Up-Regulated
TBC1D2	1.57789	2.80067e-24	6.24258e-23	Up-Regulated
CHST2	1.73557	8.53685e-24	1.8058e-22	Up-Regulated
NAB2	1.57893	9.38661e-24	1.97158e-22	Up-Regulated
TNFRSF12A	2.08863	1.82712e-23	3.76881e-22	Up-Regulated
ABCC3	2.31627	1.85384e-23	3.81339e-22	Up-Regulated
AMIGO2	1.9566	1.92469e-23	3.9537e-22	Up-Regulated
PSD3	1.63323	2.45434e-23	5.00042e-22	Up-Regulated
ADM	1.76212	3.39775e-23	6.82017e-22	Up-Regulated
TIMP1	2.44032	3.64517e-23	7.27767e-22	Up-Regulated
ITGA2	2.23923	4.62561e-23	9.12534e-22	Up-Regulated
KDELR3	1.27345	6.53653e-23	1.25957e-21	Up-Regulated
DTX4	2.50751	7.85866e-23	1.49505e-21	Up-Regulated
SLC35F2	1.29132	1.57716e-22	2.87162e-21	Up-Regulated
MDK	2.08635	3.58836e-22	6.23122e-21	Up-Regulated
PLAU	2.50605	4.1524e-22	7.15247e-21	Up-Regulated
CLDN10	4.93888	1.43105e-21	2.36932e-20	Up-Regulated
ITGA3	1.29644	5.3978e-21	8.3621e-20	Up-Regulated
CORO2A	1.5816	7.7735e-21	1.18459e-19	Up-Regulated
ST3GAL5	1.14062	1.997e-20	2.91242e-19	Up-Regulated
LGALS3	2.05128	2.27544e-20	3.29278e-19	Up-Regulated
FRMD3	2.00447	6.42025e-20	8.82061e-19	Up-Regulated
RAB27A	1.39892	8.16283e-20	1.10721e-18	Up-Regulated
CFI	1.75208	9.85732e-20	1.32145e-18	Up-Regulated
ALDH1A3	2.27404	1.76335e-19	2.28791e-18	Up-Regulated
NOD1	1.9795	1.86083e-19	2.41021e-18	Up-Regulated
IGSF1	3.36372	2.33863e-19	3.00302e-18	Up-Regulated
AHNAK2	2.55416	2.42317e-19	3.10357e-18	Up-Regulated
SLC34A2	4.05155	3.18629e-19	4.03596e-18	Up-Regulated
SOX4	1.32808	6.6856e-19	8.13714e-18	Up-Regulated
PRSS23	1.79156	1.45858e-18	1.70175e-17	Up-Regulated
TNIK	1.05774	2.10404e-18	2.40964e-17	Up-Regulated
SIPA1L2	1.127	3.29173e-18	3.6823e-17	Up-Regulated
PLXNC1	1.88241	4.29657e-18	4.71295e-17	Up-Regulated
IL1RAP	1.87036	3.55045e-17	3.50214e-16	Up-Regulated
KCNN4	3.1371	5.20431e-17	5.04683e-16	Up-Regulated
CDKN1A	1.18448	5.38454e-17	5.21822e-16	Up-Regulated
ICAM1	1.72979	7.07053e-17	6.78607e-16	Up-Regulated
PDE5A	1.87479	8.16429e-17	7.80073e-16	Up-Regulated
CTSC	1.53406	8.68253e-17	8.27472e-16	Up-Regulated
BHLHE40	1.36452	1.09774e-16	1.03626e-15	Up-Regulated
TREM1	2.32749	1.63127e-16	1.51032e-15	Up-Regulated
PDZK1IP1	3.36706	2.94324e-16	2.64786e-15	Up-Regulated
C8orf4	1.88004	5.93458e-16	5.14675e-15	Up-Regulated
NFE2L3	2.00716	6.32203e-16	5.46057e-15	Up-Regulated
ECM1	2.59185	7.35718e-16	6.29279e-15	Up-Regulated
TNFRSF21	1.45052	1.5151e-15	1.2494e-14	Up-Regulated
SFN	2.92015	1.57604e-15	1.29678e-14	Up-Regulated
CDH2	2.54109	2.2697e-15	1.83716e-14	Up-Regulated
PLP2	1.02935	2.68925e-15	2.16153e-14	Up-Regulated
DRAM1	1.14227	3.77264e-15	2.99684e-14	Up-Regulated
COMP	3.29322	5.06728e-15	3.96203e-14	Up-Regulated
DUSP5	1.86341	6.23978e-15	4.84077e-14	Up-Regulated
ENC1	1.19772	6.31995e-15	4.89534e-14	Up-Regulated
CHI3L1	3.53188	9.09254e-15	6.91033e-14	Up-Regulated
MXRA8	1.69115	4.37364e-14	3.08385e-13	Up-Regulated
CDC42EP3	1.10771	6.91464e-14	4.7289e-13	Up-Regulated
FAM20A	2.01209	9.72131e-14	6.55136e-13	Up-Regulated
SCG5	1.79407	1.00796e-13	6.7867e-13	Up-Regulated
GABBR2	1.82245	1.48856e-13	9.84503e-13	Up-Regulated
LMO3	1.13625	1.65599e-13	1.08754e-12	Up-Regulated
CD55	1.62831	5.91088e-13	3.63112e-12	Up-Regulated
PLAG1	1.61005	1.62431e-12	9.48668e-12	Up-Regulated
ALOX15B	2.40872	1.82085e-12	1.05602e-11	Up-Regulated
DIRAS3	1.71582	3.80317e-12	2.11139e-11	Up-Regulated
PLAUR	1.59429	4.12409e-12	2.28023e-11	Up-Regulated
CYP1B1	2.23607	5.60487e-12	3.05263e-11	Up-Regulated
APOE	1.86642	5.4093e-11	2.63995e-10	Up-Regulated
SFTPB	3.16497	1.43716e-09	5.91581e-09	Up-Regulated
KRT19	1.7612	4.2893e-09	1.65735e-08	Up-Regulated
SLPI	2.011	6.56205e-09	2.47719e-08	Up-Regulated
APOC1	1.65588	1.86812e-08	6.63461e-08	Up-Regulated
SPOCK1	1.64459	1.86865e-08	6.63491e-08	Up-Regulated
SLC27A6	2.59507	2.40642e-08	8.43208e-08	Up-Regulated
INHBB	1.1865	2.79661e-08	9.71946e-08	Up-Regulated
MFAP2	1.4715	5.13473e-08	1.72785e-07	Up-Regulated
CST6	2.11707	6.81769e-08	2.26106e-07	Up-Regulated
HPN	1.27665	4.40783e-07	1.29097e-06	Up-Regulated
TMEM100	1.51008	2.33329e-06	6.19562e-06	Up-Regulated
NELL2	1.5082	4.64189e-06	1.17595e-05	Up-Regulated
C1orf116	1.01573	1.34832e-05	3.20022e-05	Up-Regulated
COL8A2	1.04921	1.97973e-05	4.57597e-05	Up-Regulated
RPS6KA5	-1.94071	4.52199e-60	1.68828e-56	Down-Regulated
LYVE1	-3.53761	5.89593e-57	1.25786e-53	Down-Regulated
PLA2R1	-3.55216	1.02599e-56	1.91527e-53	Down-Regulated
IPCEF1	-4.17268	3.05804e-54	3.04459e-51	Down-Regulated
MMRN1	-3.92766	1.44936e-53	1.3528e-50	Down-Regulated
PAPSS2	-2.96976	1.75686e-52	1.54335e-49	Down-Regulated
RELN	-4.9936	1.32117e-51	9.39544e-49	Down-Regulated
PBX4	-2.61229	3.63281e-51	2.3588e-48	Down-Regulated
DLG2	-3.4157	1.93497e-50	1.15588e-47	Down-Regulated
CFD	-2.56713	2.93672e-50	1.56632e-47	Down-Regulated
RYR2	-4.28503	9.71893e-49	4.2689e-46	Down-Regulated
KCNIP4	-2.43323	1.10519e-48	4.71567e-46	Down-Regulated
GPC3	-4.32934	4.53201e-48	1.78108e-45	Down-Regulated
C11orf74	-2.12462	1.11959e-47	3.8887e-45	Down-Regulated
RASSF9	-2.96383	9.97027e-46	2.91953e-43	Down-Regulated
TFF3	-6.07924	4.26829e-45	1.15896e-42	Down-Regulated
C8orf88	-2.79126	1.13594e-44	2.87e-42	Down-Regulated
TMEM171	-2.79541	1.84864e-44	4.38215e-42	Down-Regulated
LMOD1	-2.79577	2.51577e-44	5.78008e-42	Down-Regulated
ATP2C2	-3.50411	6.77949e-44	1.53401e-41	Down-Regulated
SLC25A33	-1.72458	1.46195e-43	3.21069e-41	Down-Regulated
TBC1D4	-2.15291	2.02372e-43	4.31746e-41	Down-Regulated
TFCP2L1	-3.92712	5.25425e-43	1.07489e-40	Down-Regulated
AGPAT4	-2.14119	9.38641e-43	1.86902e-40	Down-Regulated
CSGALNACT1	-2.28206	1.20985e-42	2.34648e-40	Down-Regulated
EPHB1	-2.56202	1.31299e-42	2.51387e-40	Down-Regulated
CDH16	-5.29533	1.52789e-40	2.48017e-38	Down-Regulated
TLE1	-1.52557	2.8778e-40	4.38541e-38	Down-Regulated
GPM6A	-3.55273	3.19571e-40	4.82067e-38	Down-Regulated
GHR	-2.20047	5.68561e-40	8.40682e-38	Down-Regulated
AOX1	-4.24889	1.20205e-39	1.70966e-37	Down-Regulated
ADH1B	-5.05234	1.27629e-39	1.78132e-37	Down-Regulated
LRRN4CL	-3.81187	7.64782e-39	1.01975e-36	Down-Regulated
CCDC146	-2.05128	8.87656e-39	1.16283e-36	Down-Regulated
CTH	-1.75552	1.25743e-38	1.61883e-36	Down-Regulated
LRP1B	-5.52652	1.33839e-38	1.69386e-36	Down-Regulated
TFPI	-1.7778	1.51943e-38	1.90682e-36	Down-Regulated
PLSCR4	-1.7237	1.76626e-38	2.14449e-36	Down-Regulated
DPT	-5.47776	2.02164e-38	2.43477e-36	Down-Regulated
IGFBPL1	-3.94551	2.69345e-38	3.16724e-36	Down-Regulated
PRKCQ	-1.51238	1.93625e-37	2.00785e-35	Down-Regulated
LIFR	-2.58483	3.30957e-37	3.31712e-35	Down-Regulated
DGKI	-3.45141	3.57388e-37	3.53459e-35	Down-Regulated
GLT8D2	-2.67266	7.87279e-37	7.5853e-35	Down-Regulated
RNF150	-2.64201	1.87442e-36	1.71734e-34	Down-Regulated
SCARA5	-5.6028	1.85092e-35	1.5529e-33	Down-Regulated
MLF1	-1.37205	1.96414e-35	1.63869e-33	Down-Regulated
DDX25	-2.83293	5.21298e-35	4.23101e-33	Down-Regulated
MYOC	-5.43816	5.95147e-35	4.72762e-33	Down-Regulated
CHRDL1	-4.83754	3.04554e-34	2.2405e-32	Down-Regulated
CCL21	-6.50376	1.07954e-33	7.36157e-32	Down-Regulated
DPP6	-5.38387	1.58706e-33	1.06283e-31	Down-Regulated
DEPTOR	-2.20077	1.77538e-33	1.18364e-31	Down-Regulated
RGS8	-5.09484	2.23787e-33	1.4594e-31	Down-Regulated
TNFRSF11B	-2.90113	2.45366e-33	1.58627e-31	Down-Regulated
FMOD	-1.97878	2.72486e-33	1.75401e-31	Down-Regulated
SLITRK5	-3.89923	3.81134e-33	2.44286e-31	Down-Regulated
ZFPM2	-2.49421	6.65539e-33	4.14132e-31	Down-Regulated
ITPR1	-2.61119	6.72755e-33	4.15162e-31	Down-Regulated
CITED2	-1.96839	8.75984e-33	5.33957e-31	Down-Regulated
WDR72	-2.65489	1.15358e-32	6.91873e-31	Down-Regulated
ELMO1	-2.52144	1.46338e-32	8.63802e-31	Down-Regulated
KIT	-3.26698	1.90437e-32	1.08549e-30	Down-Regulated
MPPED2	-3.63457	2.05708e-32	1.16808e-30	Down-Regulated
KIZ	-1.17295	3.33405e-32	1.7975e-30	Down-Regulated
ART4	-3.0486	6.37504e-32	3.32884e-30	Down-Regulated
NOL4	-4.20166	8.74853e-32	4.48971e-30	Down-Regulated
GDF10	-4.28953	1.58272e-31	7.85261e-30	Down-Regulated
BMP8A	-4.15126	2.34236e-31	1.15069e-29	Down-Regulated
DIRAS2	-3.10867	3.44876e-31	1.6722e-29	Down-Regulated
CWH43	-4.15533	3.88225e-31	1.87024e-29	Down-Regulated
ID4	-1.63567	3.89751e-31	1.87156e-29	Down-Regulated
TTC30A	-1.45888	8.55262e-31	3.9914e-29	Down-Regulated
RGS16	-1.89221	2.22875e-30	9.76075e-29	Down-Regulated
ARHGAP24	-2.36965	2.5394e-30	1.10242e-28	Down-Regulated
COL23A1	-3.02029	2.58107e-30	1.11727e-28	Down-Regulated
SLC4A4	-3.5021	5.31404e-30	2.24815e-28	Down-Regulated
OCA2	-4.07854	6.39239e-30	2.65916e-28	Down-Regulated
PRKX	-1.54821	8.14489e-30	3.36011e-28	Down-Regulated
WSCD2	-5.31743	1.06132e-29	4.35382e-28	Down-Regulated
PPARGC1A	-2.93315	3.96828e-29	1.54329e-27	Down-Regulated
ANO5	-1.95492	4.21853e-29	1.63211e-27	Down-Regulated
RAP1GAP	-2.06398	6.46041e-29	2.44872e-27	Down-Regulated
SPX	-3.23121	8.60579e-29	3.18116e-27	Down-Regulated
SEMA3D	-5.05139	1.25904e-28	4.5972e-27	Down-Regulated
SOD3	-2.41578	2.13198e-28	7.5092e-27	Down-Regulated
SMAD9	-1.98624	2.34086e-28	8.16785e-27	Down-Regulated
MARC2	-1.44443	2.86242e-28	9.91818e-27	Down-Regulated
WASF3	-1.79908	3.30935e-28	1.13094e-26	Down-Regulated
EFEMP1	-2.35816	4.05302e-28	1.37563e-26	Down-Regulated
STXBP5L	-4.23761	4.30584e-28	1.45813e-26	Down-Regulated
LINGO2	-4.28344	5.85442e-28	1.96472e-26	Down-Regulated
PKHD1L1	-5.40192	1.83906e-27	5.97056e-26	Down-Regulated
TGFBR3	-1.34078	2.36487e-27	7.56251e-26	Down-Regulated
HGD	-3.20147	4.25904e-27	1.30874e-25	Down-Regulated
PCOLCE2	-2.95405	4.64862e-27	1.41968e-25	Down-Regulated
FBXO15	-1.78328	4.85353e-27	1.47322e-25	Down-Regulated
PRTG	-1.92998	1.08035e-26	3.18853e-25	Down-Regulated
WFS1	-1.25413	1.36666e-26	3.97077e-25	Down-Regulated
SYNDIG1	-2.58666	2.87462e-26	7.97947e-25	Down-Regulated
SLC25A15	-1.99831	8.00832e-26	2.1205e-24	Down-Regulated
MFAP4	-3.25766	1.05928e-25	2.77046e-24	Down-Regulated
OGN	-4.1451	1.10783e-25	2.89237e-24	Down-Regulated
IP6K3	-2.70642	6.01504e-25	1.44671e-23	Down-Regulated
TPO	-4.49884	3.86174e-24	8.46861e-23	Down-Regulated
OGDHL	-2.48116	7.341e-24	1.56839e-22	Down-Regulated
ZMAT4	-4.9993	8.88857e-24	1.8696e-22	Down-Regulated
PLA2G7	-1.80163	1.68268e-23	3.48531e-22	Down-Regulated
CRABP1	-3.96825	2.02209e-23	4.14237e-22	Down-Regulated
FCGBP	-1.86689	2.94137e-23	5.94403e-22	Down-Regulated
ZNF536	-3.85895	4.02382e-23	7.99093e-22	Down-Regulated
TSPAN5	-1.35956	4.77851e-23	9.38976e-22	Down-Regulated
GSTM3	-1.66559	6.57611e-23	1.26556e-21	Down-Regulated
MUM1L1	-3.13678	1.14714e-22	2.13342e-21	Down-Regulated
RILPL1	-1.07892	1.35481e-22	2.49478e-21	Down-Regulated
SERTM1	-4.01361	1.52008e-22	2.77178e-21	Down-Regulated
DCN	-3.31077	2.70627e-22	4.79425e-21	Down-Regulated
IMPA2	-1.35816	1.03619e-21	1.73092e-20	Down-Regulated
TCEAL2	-3.47794	1.66719e-21	2.73904e-20	Down-Regulated
GNA14	-1.99762	2.32009e-21	3.72962e-20	Down-Regulated
TCF7L1	-1.76317	5.3755e-21	8.33621e-20	Down-Regulated
SLC24A3	-2.04305	5.95637e-21	9.18929e-20	Down-Regulated
BEX1	-2.91248	1.36881e-20	2.03401e-19	Down-Regulated
OMD	-3.51386	2.44403e-20	3.51969e-19	Down-Regulated
MT1M	-2.43773	2.90411e-20	4.15024e-19	Down-Regulated
SLC16A2	-1.7168	7.16053e-20	9.77471e-19	Down-Regulated
FIBIN	-2.73439	3.39281e-19	4.27941e-18	Down-Regulated
DIO1	-4.37401	7.73299e-19	9.34341e-18	Down-Regulated
FABP4	-3.32988	2.38873e-18	2.7128e-17	Down-Regulated
FXYD6	-1.17779	4.4498e-18	4.87194e-17	Down-Regulated
PKNOX2	-3.44242	1.06803e-17	1.1288e-16	Down-Regulated
AKAP12	-1.58829	2.14788e-17	2.18505e-16	Down-Regulated
MINA	-1.05494	2.17703e-17	2.21319e-16	Down-Regulated
PRR15L	-1.45778	1.13513e-16	1.06885e-15	Down-Regulated
SYNM	-1.26085	4.33294e-16	3.81759e-15	Down-Regulated
NUPR1	-1.65741	7.64859e-16	6.51963e-15	Down-Regulated
COL9A3	-2.91762	9.36331e-14	6.32436e-13	Down-Regulated
