# Supplementary material for: Identification of a Five-Gene Signature and Establishment of a Prognostic Nomogram to Predict Progression-Free Interval of Papillary Thyroid Carcinoma
Source: Front Endocrinol (Lausanne). 2019 Nov 15;10:790. doi: 10.3389/fendo.2019.00790 (PMC6872544; doi:10.3389/fendo.2019.00790)
Supplement: Supplementary file 2 [file Table_2.XLSX]

## Sheet: GO-BP
Category	Term	Count	%	PValue	Genes	List Total	Pop Hits	Pop Total	Fold Enrichment	Bonferroni	Benjamini	FDR
GOTERM_BP_DIRECT	GO:0007155~cell adhesion	23	7.79661	7.63841e-06	ICAM1, PLXNC1, CYP1B1, SCN1B, ITGA2, CLDN10, MFGE8, SPOCK1, ITGA3, CDH2, MMRN1, CDH3, PRKX, LYVE1, LAMB3, OMD, CDH16, COMP, RELN, ENTPD1, MFAP4, FN1, DPT	277	459	16792	3.03765	0.013979	0.013979	0.0130067
GOTERM_BP_DIRECT	GO:0030509~BMP signaling pathway	9	3.05085	3.45103e-05	ZCCHC12, CHRDL1, SMAD9, TGFBR3, GDF10, RYR2, TMEM100, LRP4, BMP8A	277	76	16792	7.1788	0.0616231	0.0313015	0.0587516
GOTERM_BP_DIRECT	GO:0030198~extracellular matrix organization	13	4.40678	0.00010041	CSGALNACT1, ICAM1, TNFRSF11B, LAMB3, COL9A3, COMP, SPINT1, ITGA2, MFAP2, ITGA3, DCN, COL8A2, FN1	277	196	16792	4.02078	0.16895	0.0598244	0.170852
GOTERM_BP_DIRECT	GO:0001666~response to hypoxia	11	3.72881	0.000566988	ADM, RYR1, TGFBR3, ITGA2, RYR2, ADORA1, ITPR1, DPP4, PLAU, SOD3, CITED2	277	172	16792	3.87692	0.648398	0.229961	0.961153
GOTERM_BP_DIRECT	GO:0043627~response to estrogen	7	2.37288	0.000684492	GSTM3, TNFRSF11B, KRT19, CCND1, CITED1, SLC34A2, CITED2	277	65	16792	6.52841	0.716899	0.223058	1.15925
GOTERM_BP_DIRECT	GO:0007596~blood coagulation	11	3.72881	0.000949828	TFPI, ITGA2, ZFPM2, SERPINA1, MMRN1, ENTPD1, PROS1, PAPSS2, PLAU, PLAUR, RAB27A	277	184	16792	3.62408	0.826463	0.253152	1.60521
GOTERM_BP_DIRECT	GO:0060412~ventricular septum morphogenesis	5	1.69492	0.00122689	HEY2, TGFBR3, SOX4, ZFPM2, CITED2	277	29	16792	10.4519	0.895915	0.276187	2.06887
GOTERM_BP_DIRECT	GO:0010628~positive regulation of gene expression	13	4.40678	0.00136889	PLAG1, HPN, TESC, ITGA3, TLE1, KIT, CDH3, CITED1, CITED2, CTSH, AGR2, RAB27A, FN1	277	262	16792	3.00791	0.919909	0.27063	2.30569
GOTERM_BP_DIRECT	GO:0001570~vasculogenesis	6	2.0339	0.0022296	ADM, HEY2, ZFPM2, TMEM100, CITED1, CITED2	277	56	16792	6.4951	0.983653	0.366872	3.7297
GOTERM_BP_DIRECT	GO:1901214~regulation of neuron death	4	1.35593	0.00251796	RILPL1, APOE, LRRK2, EPHB1	277	17	16792	14.2638	0.990404	0.371642	4.2024
GOTERM_BP_DIRECT	GO:0043406~positive regulation of MAP kinase activity	6	2.0339	0.00280804	DIRAS2, TENM1, PDE5A, TPD52L1, KIT, LRRK2	277	59	16792	6.16484	0.994386	0.375708	4.67571
GOTERM_BP_DIRECT	GO:0007165~signal transduction	33	11.1864	0.00284926	ZNF536, GNA14, TNFRSF21, IMPA2, CRABP1, RAP1GAP, RASSF9, SPOCK1, KIT, SFN, SDC4, ADORA1, MDK, TNFRSF11B, NOD1, PLA2R1, CDC42EP3, ABR, MRC2, MET, S100A11, TLE1, ARHGAP24, ECM1, ITPR1, PLAUR, LYVE1, ADM, EPS8, TENM1, IGSF1, PDE5A, PLAU	277	1161	16792	1.72308	0.994798	0.354818	4.74279
GOTERM_BP_DIRECT	GO:0051965~positive regulation of synapse assembly	6	2.0339	0.00348792	LINGO2, AMIGO2, SYNDIG1, IL1RAP, SLITRK5, EPHB1	277	62	16792	5.86654	0.998403	0.390639	5.77644
GOTERM_BP_DIRECT	GO:0001525~angiogenesis	11	3.72881	0.00391463	NRCAM, CYP1B1, TNFRSF12A, MFGE8, TMEM100, ARHGAP24, ECM1, COL8A2, EPHB1, PRKX, FN1	277	223	16792	2.99027	0.999275	0.403302	6.46115
GOTERM_BP_DIRECT	GO:0030318~melanocyte differentiation	4	1.35593	0.00407051	KIT, OCA2, CITED1, RAB27A	277	20	16792	12.1242	0.999456	0.394167	6.71011
GOTERM_BP_DIRECT	GO:0035360~positive regulation of peroxisome proliferator activated receptor signaling pathway	3	1.01695	0.00535293	ALOX15B, LMO3, CITED2	277	7	16792	25.9804	0.999949	0.461112	8.73477
GOTERM_BP_DIRECT	GO:0030838~positive regulation of actin filament polymerization	5	1.69492	0.00626899	ICAM1, CCL21, TENM1, LMOD1, CDC42EP3	277	45	16792	6.73566	0.999991	0.49428	10.1556
GOTERM_BP_DIRECT	GO:0071313~cellular response to caffeine	3	1.01695	0.00706011	RYR1, RYR2, PPARGC1A	277	8	16792	22.7329	0.999998	0.515889	11.3659
GOTERM_BP_DIRECT	GO:0002576~platelet degranulation	7	2.37288	0.00707076	SERPINA1, CFD, MMRN1, PROS1, ECM1, FN1, TIMP1	277	103	16792	4.11987	0.999998	0.49757	11.3821
GOTERM_BP_DIRECT	GO:2001235~positive regulation of apoptotic signaling pathway	4	1.35593	0.00773096	INHBB, CTSC, TPD52L1, CTSH	277	25	16792	9.69935	0.999999	0.510894	12.3801
GOTERM_BP_DIRECT	GO:0070372~regulation of ERK1 and ERK2 cascade	4	1.35593	0.00773096	TIAM1, TGFBR3, EPHB1, FN1	277	25	16792	9.69935	0.999999	0.510894	12.3801
GOTERM_BP_DIRECT	GO:0042060~wound healing	6	2.0339	0.0102163	TFF3, DCN, SDC4, CDH3, FN1, TIMP1	277	80	16792	4.54657	1	0.593922	16.0432
GOTERM_BP_DIRECT	GO:0046718~viral entry into host cell	6	2.0339	0.0102163	ICAM1, CD55, XPR1, CLDN1, ITGA2, DPP4	277	80	16792	4.54657	1	0.593922	16.0432
GOTERM_BP_DIRECT	GO:0018146~keratan sulfate biosynthetic process	4	1.35593	0.0106209	OGN, FMOD, OMD, CHST2	277	28	16792	8.66013	1	0.591187	16.6257
GOTERM_BP_DIRECT	GO:0048048~embryonic eye morphogenesis	3	1.01695	0.0111032	ALDH1A3, EFEMP1, MFAP2	277	10	16792	18.1863	1	0.591261	17.3152
GOTERM_BP_DIRECT	GO:0043542~endothelial cell migration	4	1.35593	0.0117048	CYP1B1, PTP4A3, PRKX, DPP4	277	29	16792	8.36151	1	0.595106	18.1676
GOTERM_BP_DIRECT	GO:0060070~canonical Wnt signaling pathway	6	2.0339	0.0118616	CCND1, SOX4, RYR2, LRRK2, CDH3, TCF7L1	277	83	16792	4.38224	1	0.585078	18.3885
GOTERM_BP_DIRECT	GO:0010951~negative regulation of endopeptidase activity	7	2.37288	0.0149164	TFPI, SLPI, SPINT1, SPOCK1, SERPINA1, PROS1, TIMP1	277	121	16792	3.507	1	0.655379	22.5801
GOTERM_BP_DIRECT	GO:0042340~keratan sulfate catabolic process	3	1.01695	0.0159363	OGN, FMOD, OMD	277	12	16792	15.1552	1	0.665981	23.9337
GOTERM_BP_DIRECT	GO:0048846~axon extension involved in axon guidance	3	1.01695	0.0159363	OGN, FMOD, SLIT1	277	12	16792	15.1552	1	0.665981	23.9337
GOTERM_BP_DIRECT	GO:0035385~Roundabout signaling pathway	3	1.01695	0.0159363	OGN, FMOD, SLIT1	277	12	16792	15.1552	1	0.665981	23.9337
GOTERM_BP_DIRECT	GO:0097067~cellular response to thyroid hormone stimulus	3	1.01695	0.0159363	KIT, CTSH, PPARGC1A	277	12	16792	15.1552	1	0.665981	23.9337
GOTERM_BP_DIRECT	GO:0051216~cartilage development	5	1.69492	0.0160278	CSGALNACT1, SMAD9, CHI3L1, BMP8A, TIMP1	277	59	16792	5.13737	1	0.654761	24.0541
GOTERM_BP_DIRECT	GO:0043588~skin development	4	1.35593	0.0180529	GJB3, RYR1, ITGA3, SLITRK5	277	34	16792	7.13188	1	0.685816	26.6724
GOTERM_BP_DIRECT	GO:0031274~positive regulation of pseudopodium assembly	3	1.01695	0.0186316	CCL21, KIT, CDC42EP3	277	13	16792	13.9894	1	0.685068	27.4048
GOTERM_BP_DIRECT	GO:0010952~positive regulation of peptidase activity	3	1.01695	0.0186316	CTSH, FN1, PCOLCE2	277	13	16792	13.9894	1	0.685068	27.4048
GOTERM_BP_DIRECT	GO:0043069~negative regulation of programmed cell death	3	1.01695	0.0186316	AMIGO2, WFS1, KIT	277	13	16792	13.9894	1	0.685068	27.4048
GOTERM_BP_DIRECT	GO:0060395~SMAD protein signal transduction	5	1.69492	0.0189138	INHBB, SMAD9, GDF10, CITED1, BMP8A	277	62	16792	4.88879	1	0.678651	27.7595
GOTERM_BP_DIRECT	GO:0008584~male gonad development	6	2.0339	0.0194148	TESC, COL9A3, NUPR1, MAMLD1, KIT, CITED2	277	94	16792	3.86942	1	0.676698	28.3851
GOTERM_BP_DIRECT	GO:0007399~nervous system development	11	3.72881	0.0206306	CSGALNACT1, CHRDL1, TENM1, NAB2, ENC1, BEX1, MPPED2, SPOCK1, ADORA1, MDK, DLG2	277	287	16792	2.32345	1	0.68784	29.8823
GOTERM_BP_DIRECT	GO:0007409~axonogenesis	6	2.0339	0.0227975	LINGO2, NRCAM, OGN, FMOD, OMD, SLITRK5	277	98	16792	3.71149	1	0.713514	32.4778
GOTERM_BP_DIRECT	GO:0006954~inflammatory response	13	4.40678	0.0229722	TNFRSF21, CHI3L1, CHST2, KIT, ADORA1, ECM1, RPS6KA5, PRKCQ, TNFRSF11B, NOD1, CCL21, IL1RAP, AOX1	277	379	16792	2.07935	1	0.705878	32.6831
GOTERM_BP_DIRECT	GO:0006469~negative regulation of protein kinase activity	6	2.0339	0.0236991	TESC, DEPTOR, FABP4, DCN, SFN, CAMK2N1	277	99	16792	3.674	1	0.707083	33.5308
GOTERM_BP_DIRECT	GO:0014850~response to muscle activity	3	1.01695	0.0245466	ITGA2, RYR2, PPARGC1A	277	15	16792	12.1242	1	0.71002	34.5067
GOTERM_BP_DIRECT	GO:0043065~positive regulation of apoptotic process	11	3.72881	0.027084	BID, ABR, CYP1B1, ADM, NUPR1, TIAM1, TNFRSF12A, ZMAT3, ALDH1A3, SOX4, DUSP6	277	300	16792	2.22277	1	0.73597	37.3481
GOTERM_BP_DIRECT	GO:1901215~negative regulation of neuron death	4	1.35593	0.0277471	APOE, LRRK2, PPARGC1A, GHR	277	40	16792	6.06209	1	0.73546	38.0713
GOTERM_BP_DIRECT	GO:0008360~regulation of cell shape	7	2.37288	0.0282435	ICAM1, HPN, WASF3, EPS8, KIT, CDC42EP3, FN1	277	140	16792	3.03105	1	0.732878	38.6075
GOTERM_BP_DIRECT	GO:0042493~response to drug	11	3.72881	0.0289517	ICAM1, LPL, CDKN1A, TNFRSF11B, CCND1, ITGA2, ITGA3, CDH3, MDK, PPARGC1A, DUSP6	277	304	16792	2.19352	1	0.733031	39.365
GOTERM_BP_DIRECT	GO:0051209~release of sequestered calcium ion into cytosol	4	1.35593	0.0295837	CCL21, RYR1, RYR2, ITPR1	277	41	16792	5.91424	1	0.732263	40.0335
GOTERM_BP_DIRECT	GO:0043408~regulation of MAPK cascade	4	1.35593	0.0295837	INHBB, GDF10, MYOC, BMP8A	277	41	16792	5.91424	1	0.732263	40.0335
GOTERM_BP_DIRECT	GO:0031589~cell-substrate adhesion	3	1.01695	0.0311182	ITGA2, EPHB1, PRKX	277	17	16792	10.6978	1	0.742035	41.628
GOTERM_BP_DIRECT	GO:0010460~positive regulation of heart rate	3	1.01695	0.0311182	ADM, HEY2, RYR2	277	17	16792	10.6978	1	0.742035	41.628
GOTERM_BP_DIRECT	GO:0000187~activation of MAPK activity	6	2.0339	0.0317423	DUSP5, NOD1, KIT, LRRK2, GHR, DUSP6	277	107	16792	3.3993	1	0.741052	42.265
GOTERM_BP_DIRECT	GO:1901631~positive regulation of presynaptic membrane organization	2	0.677966	0.0326036	APOE, LRP4	277	2	16792	60.6209	1	0.74271	43.1334
GOTERM_BP_DIRECT	GO:0035556~intracellular signal transduction	13	4.40678	0.0349452	ABR, TNIK, DGKI, KIT, RPS6KA5, CORO2A, PRKCQ, NOD1, STK32A, TGFBR3, DEPTOR, TREM1, LRRK2	277	403	16792	1.95551	1	0.759525	45.4325
GOTERM_BP_DIRECT	GO:0071356~cellular response to tumor necrosis factor	6	2.0339	0.0351489	TNFRSF21, ICAM1, CCL21, CHI3L1, FABP4, PPARGC1A	277	110	16792	3.3066	1	0.754164	45.6282
GOTERM_BP_DIRECT	GO:0016601~Rac protein signal transduction	3	1.01695	0.0382975	EPS8, TIAM1, ELMO1	277	19	16792	9.57173	1	0.776727	48.572
GOTERM_BP_DIRECT	GO:0031290~retinal ganglion cell axon guidance	3	1.01695	0.0382975	NRCAM, SLIT1, EPHB1	277	19	16792	9.57173	1	0.776727	48.572
GOTERM_BP_DIRECT	GO:0045926~negative regulation of growth	3	1.01695	0.0382975	MT1M, GPC3, ALOX15B	277	19	16792	9.57173	1	0.776727	48.572
GOTERM_BP_DIRECT	GO:0003151~outflow tract morphogenesis	4	1.35593	0.0397012	HEY2, RYR1, TGFBR3, CITED2	277	46	16792	5.27139	1	0.782097	49.8354
GOTERM_BP_DIRECT	GO:0007219~Notch signaling pathway	6	2.0339	0.0413118	DTX4, KRT19, PTP4A3, HEY2, TMEM100, MDK	277	115	16792	3.16283	1	0.788832	51.249
GOTERM_BP_DIRECT	GO:0045860~positive regulation of protein kinase activity	4	1.35593	0.0419093	CDKN1A, CCL21, RELN, SDC4	277	47	16792	5.15923	1	0.787144	51.7639
GOTERM_BP_DIRECT	GO:0042730~fibrinolysis	3	1.01695	0.0460382	PROS1, PLAU, PLAUR	277	21	16792	8.66013	1	0.811839	55.1841
GOTERM_BP_DIRECT	GO:0016338~calcium-independent cell-cell adhesion via plasma membrane cell-adhesion molecules	3	1.01695	0.0460382	CLDN16, CLDN1, CLDN10	277	21	16792	8.66013	1	0.811839	55.1841
GOTERM_BP_DIRECT	GO:0007181~transforming growth factor beta receptor complex assembly	2	0.677966	0.048506	FMOD, TGFBR3	277	3	16792	40.414	1	0.82254	57.118
GOTERM_BP_DIRECT	GO:0060159~regulation of dopamine receptor signaling pathway	2	0.677966	0.048506	RGS8, LRRK2	277	3	16792	40.414	1	0.82254	57.118
GOTERM_BP_DIRECT	GO:0034447~very-low-density lipoprotein particle clearance	2	0.677966	0.048506	APOE, APOC1	277	3	16792	40.414	1	0.82254	57.118
GOTERM_BP_DIRECT	GO:0007157~heterophilic cell-cell adhesion via plasma membrane cell adhesion molecules	4	1.35593	0.0488949	ICAM1, AMIGO2, TENM1, CDH2	277	50	16792	4.84968	1	0.819304	57.4154
GOTERM_BP_DIRECT	GO:0060045~positive regulation of cardiac muscle cell proliferation	3	1.01695	0.0501053	HEY2, TGFBR3, ZFPM2	277	22	16792	8.26649	1	0.821382	58.329
GOTERM_BP_DIRECT	GO:0032496~response to lipopolysaccharide	7	2.37288	0.0539521	TNFRSF21, TNFRSF11B, ABR, ADM, SLPI, DCN, CITED1	277	164	16792	2.58748	1	0.83883	61.1113
GOTERM_BP_DIRECT	GO:0001836~release of cytochrome c from mitochondria	3	1.01695	0.0542965	BID, GGCT, SFN	277	23	16792	7.90708	1	0.835533	61.3517
GOTERM_BP_DIRECT	GO:0050770~regulation of axonogenesis	3	1.01695	0.0542965	OGN, FMOD, SLIT1	277	23	16792	7.90708	1	0.835533	61.3517
GOTERM_BP_DIRECT	GO:0030511~positive regulation of transforming growth factor beta receptor signaling pathway	3	1.01695	0.0586065	TGFBR3, CITED1, CITED2	277	24	16792	7.57762	1	0.853257	64.2441
GOTERM_BP_DIRECT	GO:0006811~ion transport	6	2.0339	0.0586207	CLDN16, PLP2, TMC6, GABRB2, SLC24A3, CLDN10	277	127	16792	2.86398	1	0.848477	64.2532
GOTERM_BP_DIRECT	GO:0033344~cholesterol efflux	3	1.01695	0.0630305	NPC2, APOE, APOC1	277	25	16792	7.27451	1	0.864637	67.0002
GOTERM_BP_DIRECT	GO:0019433~triglyceride catabolic process	3	1.01695	0.0630305	LPL, APOE, FABP4	277	25	16792	7.27451	1	0.864637	67.0002
GOTERM_BP_DIRECT	GO:0000188~inactivation of MAPK activity	3	1.01695	0.0630305	DUSP5, DUSP4, DUSP6	277	25	16792	7.27451	1	0.864637	67.0002
GOTERM_BP_DIRECT	GO:0034698~response to gonadotropin	2	0.677966	0.0641479	ICAM1, ITGA3	277	4	16792	30.3105	1	0.865079	67.664
GOTERM_BP_DIRECT	GO:0071107~response to parathyroid hormone	2	0.677966	0.0641479	ITGA2, CITED1	277	4	16792	30.3105	1	0.865079	67.664
GOTERM_BP_DIRECT	GO:0022028~tangential migration from the subventricular zone to the olfactory bulb	2	0.677966	0.0641479	LRRK2, SLIT1	277	4	16792	30.3105	1	0.865079	67.664
GOTERM_BP_DIRECT	GO:0055118~negative regulation of cardiac muscle contraction	2	0.677966	0.0641479	PDE5A, ADORA1	277	4	16792	30.3105	1	0.865079	67.664
GOTERM_BP_DIRECT	GO:0035910~ascending aorta morphogenesis	2	0.677966	0.0641479	HEY2, SOX4	277	4	16792	30.3105	1	0.865079	67.664
GOTERM_BP_DIRECT	GO:0070741~response to interleukin-6	2	0.677966	0.0641479	CHI3L1, CITED1	277	4	16792	30.3105	1	0.865079	67.664
GOTERM_BP_DIRECT	GO:0060842~arterial endothelial cell differentiation	2	0.677966	0.0641479	HEY2, TMEM100	277	4	16792	30.3105	1	0.865079	67.664
GOTERM_BP_DIRECT	GO:0061041~regulation of wound healing	2	0.677966	0.0641479	TNFRSF12A, PLAU	277	4	16792	30.3105	1	0.865079	67.664
GOTERM_BP_DIRECT	GO:0048050~post-embryonic eye morphogenesis	2	0.677966	0.0641479	EFEMP1, MFAP2	277	4	16792	30.3105	1	0.865079	67.664
GOTERM_BP_DIRECT	GO:1903779~regulation of cardiac conduction	4	1.35593	0.06444	RYR1, RYR2, FXYD6, ITPR1	277	56	16792	4.33007	1	0.861936	67.8355
GOTERM_BP_DIRECT	GO:0009653~anatomical structure morphogenesis	5	1.69492	0.0650865	CSGALNACT1, LYVE1, MPZL2, GPC3, CST6	277	92	16792	3.29462	1	0.86038	68.2119
GOTERM_BP_DIRECT	GO:0009887~organ morphogenesis	5	1.69492	0.0650865	COMP, ITGA2, TLE1, DCN, SFTPB	277	92	16792	3.29462	1	0.86038	68.2119
GOTERM_BP_DIRECT	GO:0007179~transforming growth factor beta receptor signaling pathway	5	1.69492	0.0650865	SMAD9, TGFBR3, GDF10, CITED1, CITED2	277	92	16792	3.29462	1	0.86038	68.2119
GOTERM_BP_DIRECT	GO:0043524~negative regulation of neuron apoptotic process	6	2.0339	0.0668879	APOE, GABRB2, WFS1, MDK, PPARGC1A, CITED1	277	132	16792	2.7555	1	0.863797	69.2389
GOTERM_BP_DIRECT	GO:0006027~glycosaminoglycan catabolic process	3	1.01695	0.0675635	LYVE1, GPC3, SDC4	277	26	16792	6.99472	1	0.862409	69.616
GOTERM_BP_DIRECT	GO:0051491~positive regulation of filopodium assembly	3	1.01695	0.0675635	GPM6A, CCL21, TENM1	277	26	16792	6.99472	1	0.862409	69.616
GOTERM_BP_DIRECT	GO:0051930~regulation of sensory perception of pain	3	1.01695	0.0675635	SPX, TMEM100, ADORA1	277	26	16792	6.99472	1	0.862409	69.616
GOTERM_BP_DIRECT	GO:0051092~positive regulation of NF-kappaB transcription factor activity	6	2.0339	0.0686155	RPS6KA5, ICAM1, PRKCQ, CTH, NOD1, IL1RAP	277	133	16792	2.73478	1	0.862611	70.1945
GOTERM_BP_DIRECT	GO:0048863~stem cell differentiation	3	1.01695	0.0722007	GPM6A, KIT, ETV4	277	27	16792	6.73566	1	0.872725	72.0892
GOTERM_BP_DIRECT	GO:0009612~response to mechanical stimulus	4	1.35593	0.072964	INHBB, CHI3L1, DCN, CITED2	277	59	16792	4.10989	1	0.871702	72.4776
GOTERM_BP_DIRECT	GO:0060079~excitatory postsynaptic potential	3	1.01695	0.0769377	DGKI, LRRK2, ADORA1	277	28	16792	6.4951	1	0.882154	74.419
GOTERM_BP_DIRECT	GO:0001523~retinoid metabolic process	4	1.35593	0.0789114	LPL, GPC3, APOE, SDC4	277	61	16792	3.97514	1	0.885156	75.3347
GOTERM_BP_DIRECT	GO:0045927~positive regulation of growth	2	0.677966	0.0795336	WFS1, TFCP2L1	277	5	16792	24.2484	1	0.883661	75.6169
GOTERM_BP_DIRECT	GO:0061156~pulmonary artery morphogenesis	2	0.677966	0.0795336	HEY2, CITED2	277	5	16792	24.2484	1	0.883661	75.6169
GOTERM_BP_DIRECT	GO:0097114~NMDA glutamate receptor clustering	2	0.677966	0.0795336	APOE, RELN	277	5	16792	24.2484	1	0.883661	75.6169
GOTERM_BP_DIRECT	GO:0030203~glycosaminoglycan metabolic process	3	1.01695	0.0817697	GPC3, DCN, SDC4	277	29	16792	6.27113	1	0.887367	76.6062
GOTERM_BP_DIRECT	GO:0009611~response to wounding	4	1.35593	0.0850631	LYVE1, ADM, MDK, FN1	277	63	16792	3.84895	1	0.894012	77.9947
GOTERM_BP_DIRECT	GO:0016337~single organismal cell-cell adhesion	5	1.69492	0.0851029	NRCAM, ICAM1, MPZL2, CDH3, COL8A2	277	101	16792	3.00104	1	0.890866	78.011
GOTERM_BP_DIRECT	GO:0030449~regulation of complement activation	3	1.01695	0.0866926	CD55, CFI, PROS1	277	30	16792	6.06209	1	0.892297	78.6526
GOTERM_BP_DIRECT	GO:0071773~cellular response to BMP stimulus	3	1.01695	0.0866926	SMAD9, SPINT1, TMEM100	277	30	16792	6.06209	1	0.892297	78.6526
GOTERM_BP_DIRECT	GO:0042632~cholesterol homeostasis	4	1.35593	0.0882135	LPL, NPC2, APOE, FABP4	277	64	16792	3.78881	1	0.893485	79.25
GOTERM_BP_DIRECT	GO:0060326~cell chemotaxis	4	1.35593	0.0914125	PRKCQ, CCL21, KIT, EPHB1	277	65	16792	3.73052	1	0.899189	80.4555
GOTERM_BP_DIRECT	GO:0014068~positive regulation of phosphatidylinositol 3-kinase signaling	4	1.35593	0.0914125	RELN, DCN, KIT, MYOC	277	65	16792	3.73052	1	0.899189	80.4555
GOTERM_BP_DIRECT	GO:0046676~negative regulation of insulin secretion	3	1.01695	0.0917019	INHBB, BMP8A, STXBP5L	277	31	16792	5.86654	1	0.896959	80.5612
GOTERM_BP_DIRECT	GO:0034382~chylomicron remnant clearance	2	0.677966	0.0946673	APOE, APOC1	277	6	16792	20.207	1	0.901741	81.6141
GOTERM_BP_DIRECT	GO:0035814~negative regulation of renal sodium excretion	2	0.677966	0.0946673	SPX, ADORA1	277	6	16792	20.207	1	0.901741	81.6141
GOTERM_BP_DIRECT	GO:0060762~regulation of branching involved in mammary gland duct morphogenesis	2	0.677966	0.0946673	ETV5, ETV4	277	6	16792	20.207	1	0.901741	81.6141
GOTERM_BP_DIRECT	GO:0097084~vascular smooth muscle cell development	2	0.677966	0.0946673	ADM, HEY2	277	6	16792	20.207	1	0.901741	81.6141
GOTERM_BP_DIRECT	GO:0003150~muscular septum morphogenesis	2	0.677966	0.0946673	HEY2, TGFBR3	277	6	16792	20.207	1	0.901741	81.6141
GOTERM_BP_DIRECT	GO:0001764~neuron migration	5	1.69492	0.0948567	NRCAM, GPM6A, RELN, ITGA3, SPOCK1	277	105	16792	2.88671	1	0.899336	81.6795
GOTERM_BP_DIRECT	GO:0050873~brown fat cell differentiation	3	1.01695	0.0967936	LAMB3, FABP4, PPARGC1A	277	32	16792	5.68321	1	0.901368	82.3358
GOTERM_BP_DIRECT	GO:0006952~defense response	4	1.35593	0.0979525	INHBB, KCNN4, NOD1, TFF3	277	67	16792	3.61916	1	0.901428	82.7178

## Sheet: GO-CC
Category	Term	Count	%	PValue	Genes	List Total	Pop Hits	Pop Total	Fold Enrichment	Bonferroni	Benjamini	FDR
GOTERM_CC_DIRECT	GO:0070062~extracellular exosome	88	29.8305	1.70586e-10	GNA14, WASF3, FAM20A, GABRB2, RASSF9, SDC4, OGN, GSTM3, GPC3, APOE, SERPINA1, CFI, DPP6, CFD, SLC4A4, DPP4, RAB27A, ICAM1, TNIK, LIFR, SPINT1, MFGE8, SCEL, PCOLCE2, PLAUR, KRT19, CTH, NPC2, CST6, ALOX15B, MARC2, RYR1, RYR2, SLPI, CTSC, LRRK2, MFAP4, PROS1, CTSH, MVP, BID, GALNT7, GGCT, MUM1L1, APOC1, CDH2, SFN, EPHB1, TIMP1, GPM6A, ALDH1A3, COMP, TFF3, TBC1D4, ENTPD1, PLA2R1, MYOC, DPT, FN1, LPL,…	290	2811	18224	1.96729	4.62287e-08	4.62287e-08	2.24417e-07
GOTERM_CC_DIRECT	GO:0005615~extracellular space	55	18.6441	1.95271e-10	PRTG, OGN, TNFRSF11B, GPC3, SPX, APOE, SEMA3D, TPO, SERPINA1, CFI, CFD, GHR, ICAM1, SPINT1, PKHD1L1, MFGE8, SLIT1, INHBB, CST6, ADM, ULBP2, TFPI, SLPI, CTSC, RELN, LRRK2, PROS1, CTSH, FMOD, SPOCK1, DCN, KIT, SFN, TIMP1, CCL21, COMP, TFF3, MYOC, SFTPB, FN1, DPT, LPL, LGALS3, EFEMP1, CHI3L1, S100A11, ECM1, SOD3, OMD, TGFBR3, LIPH, GDF10, AGR2, PLAU, BMP8A	290	1347	18224	2.56591	5.29184e-08	2.64592e-08	2.56892e-07
GOTERM_CC_DIRECT	GO:0005578~proteinaceous extracellular matrix	22	7.45763	1.98717e-09	FMOD, EFEMP1, CHI3L1, SPOCK1, ECM1, SLIT1, TIMP1, OGN, TNFRSF11B, OMD, GPC3, COL9A3, CCL21, COMP, TFF3, TGFBR3, RELN, SERPINA1, COL8A2, MYOC, FN1, DPT	290	268	18224	5.15862	5.38524e-07	1.79508e-07	2.61426e-06
GOTERM_CC_DIRECT	GO:0005576~extracellular region	58	19.661	5.83196e-09	NELL2, MMRN1, NRCAM, OGN, TNFRSF11B, APOE, IL1RAP, SERPINA1, CFI, CFD, GHR, SPINT1, MFGE8, SLIT1, PCOLCE2, INHBB, CHRDL1, ADM, IGSF1, TFPI, PLA2G7, MFAP2, TREM1, MFAP4, PROS1, FMOD, SCN1B, IGFBPL1, APOC1, DCN, MDK, EPHB1, TIMP1, LAMB3, COL9A3, CCL21, COMP, TFF3, SCG5, PLA2R1, FIBIN, COL8A2, SFTPB, FN1, LPL, GLT1D1, MET, EFEMP1, ECM1, SOD3, C4ORF48, CD55, OMD, TENM1, TGFBR3, LIPH, PLAU, BMP8A	290	1610	18224	2.26385	1.58046e-06	3.95115e-07	7.67235e-06
GOTERM_CC_DIRECT	GO:0031012~extracellular matrix	18	6.10169	5.44051e-06	FMOD, LPL, LGALS3, EFEMP1, MFGE8, DCN, MMRN1, ECM1, SOD3, OGN, APOE, COMP, SLPI, MFAP4, COL8A2, MYOC, FN1, DPT	290	296	18224	3.82144	0.0014733	0.000294833	0.00715713
GOTERM_CC_DIRECT	GO:0005886~plasma membrane	96	32.5424	3.62736e-05	GNA14, TUSC3, GABRB2, TSPAN5, GABBR2, SDC4, ADORA1, KCNIP4, STXBP5L, ART4, NRCAM, TMEM173, TNFRSF11B, DIRAS2, GPC3, DIRAS3, APOE, SLC24A3, TIAM1, IL1RAP, TPO, ANO5, TMEM100, DPP6, SLC4A4, DPP4, DLG2, GHR, ICAM1, COL23A1, LIFR, SPINT1, ELMO1, SLC34A2, PLAUR, AMIGO2, PRKCQ, KRT19, LPAR5, ALOX15B, TFPI, RYR1, SLC27A6, RYR2, RELN, TREM1, LRRK2, PROS1, CLDN16, TNFRSF21, PLXNC1, SCN1B, TNFRSF12A, AKAP1…	290	4121	18224	1.46391	0.00978217	0.00163705	0.0477099
GOTERM_CC_DIRECT	GO:0005796~Golgi lumen	8	2.71186	0.000839389	OGN, FMOD, OMD, GPC3, DCN, SDC4, PROS1, SOD3	290	96	18224	5.23678	0.203533	0.0319872	1.09866
GOTERM_CC_DIRECT	GO:0005887~integral component of plasma membrane	39	13.2203	0.000971378	TNFRSF21, PLXNC1, TUSC3, SYNDIG1, GABRB2, TSPAN5, GABBR2, SDC4, KCNJ2, ADORA1, EPHB1, NRCAM, TNFRSF11B, GPC3, ST3GAL5, SLC24A3, IL1RAP, TPO, ENTPD1, SLC4A4, PLA2R1, GHR, ICAM1, HPN, MRC2, MET, LIFR, PLAUR, SLC34A2, SLC16A2, LYVE1, CD55, ATP2C2, TENM1, ABCC3, CLDN1, RYR1, TGFBR3, SCARA5	290	1415	18224	1.73202	0.231544	0.0323854	1.2704
GOTERM_CC_DIRECT	GO:0009986~cell surface	20	6.77966	0.00110051	ICAM1, LPL, HPN, TNFRSF12A, MET, ITGA2, ITGA3, MXRA8, SDC4, CD55, ULBP2, TFPI, TPO, TGFBR3, PLA2R1, SCARA5, DPP4, PLAU, LRP4, GHR	290	542	18224	2.31887	0.257998	0.0326123	1.43816
GOTERM_CC_DIRECT	GO:0043025~neuronal cell body	14	4.74576	0.00163554	HPN, RAP1GAP, ENC1, DGKI, KCNJ2, ADORA1, PPARGC1A, CAMK2N1, GPM6A, APOE, TIAM1, LRRK2, LRP4, GHR	290	315	18224	2.79295	0.358275	0.04339	2.13041
GOTERM_CC_DIRECT	GO:0031093~platelet alpha granule lumen	6	2.0339	0.00176332	SERPINA1, CFD, MMRN1, PROS1, FN1, TIMP1	290	55	18224	6.85542	0.380152	0.0425484	2.29507
GOTERM_CC_DIRECT	GO:0043034~costamere	4	1.35593	0.00316827	KRT19, AHNAK2, SYNM, SDC4	290	19	18224	13.2298	0.576823	0.0691561	4.08876
GOTERM_CC_DIRECT	GO:0071438~invadopodium membrane	3	1.01695	0.00360426	ITGA3, DPP4, PLAUR	290	6	18224	31.4207	0.624133	0.0725077	4.63917
GOTERM_CC_DIRECT	GO:0005623~cell	7	2.37288	0.00518669	FAM20A, APOE, CCL21, NELL2, RYR1, RYR2, SLIT1	290	100	18224	4.3989	0.755674	0.0957603	6.61244
GOTERM_CC_DIRECT	GO:0014069~postsynaptic density	9	3.05085	0.00922685	EPS8, SYNDIG1, PSD3, SPOCK1, ADORA1, CAMK2N1, DLG2, ITPR1, LRP4	290	184	18224	3.07376	0.918901	0.1542	11.4807
GOTERM_CC_DIRECT	GO:0043202~lysosomal lumen	6	2.0339	0.0113368	OGN, FMOD, OMD, GPC3, DCN, SDC4	290	85	18224	4.43586	0.954489	0.175611	13.9288
GOTERM_CC_DIRECT	GO:0042383~sarcolemma	6	2.0339	0.0113368	KRT19, RYR1, AHNAK2, SLC27A6, RYR2, SYNM	290	85	18224	4.43586	0.954489	0.175611	13.9288
GOTERM_CC_DIRECT	GO:0043235~receptor complex	7	2.37288	0.0158329	LRP1B, LIFR, TGFBR3, ITGA3, PLA2R1, SLITRK5, GHR	290	127	18224	3.4637	0.986767	0.22463	18.9383
GOTERM_CC_DIRECT	GO:0016324~apical plasma membrane	11	3.72881	0.0181237	CD55, HPN, NOD1, TNIK, SHROOM4, CLDN1, CDH2, DPP4, SLC34A2, FN1, RAB27A	290	291	18224	2.37545	0.992963	0.240705	21.3857
GOTERM_CC_DIRECT	GO:0042627~chylomicron	3	1.01695	0.0201118	LPL, APOE, APOC1	290	14	18224	13.466	0.995937	0.251573	23.4543
GOTERM_CC_DIRECT	GO:0043197~dendritic spine	6	2.0339	0.021526	SYNDIG1, GPM6A, TIAM1, DGKI, KCNJ2, ADORA1	290	100	18224	3.77048	0.997253	0.255366	24.895
GOTERM_CC_DIRECT	GO:0030315~T-tubule	4	1.35593	0.0221225	SCN1B, RYR1, AHNAK2, KCNJ2	290	38	18224	6.61488	0.997671	0.250756	25.495
GOTERM_CC_DIRECT	GO:0070382~exocytic vesicle	3	1.01695	0.0229661	SYTL5, SYTL1, RAB27A	290	15	18224	12.5683	0.998157	0.248887	26.3362
GOTERM_CC_DIRECT	GO:0033268~node of Ranvier	3	1.01695	0.0229661	SCN1B, SPOCK1, MYOC	290	15	18224	12.5683	0.998157	0.248887	26.3362
GOTERM_CC_DIRECT	GO:0097060~synaptic membrane	3	1.01695	0.0324406	ITGA3, DGKI, LRP4	290	18	18224	10.4736	0.999869	0.321976	35.1993
GOTERM_CC_DIRECT	GO:0031225~anchored component of membrane	6	2.0339	0.0340865	ART4, LPL, CD55, GPC3, TFPI, PLAUR	290	113	18224	3.33671	0.999917	0.32403	36.6347
GOTERM_CC_DIRECT	GO:0016021~integral component of membrane	97	32.8814	0.0379941	TUSC3, MPZL2, SERTM1, WFS1, GABRB2, PRTG, NELL2, TSPAN5, GABBR2, SDC4, ADORA1, STXBP5L, ART4, FRMD3, NRCAM, GLT8D2, TMEM173, ST3GAL5, TMEM171, IL1RAP, SEMA3D, TPO, ANO5, TMEM100, AGPAT4, DPP6, SLC4A4, OCA2, DPP4, GHR, KDELR3, ICAM1, LRRN4CL, COL23A1, GOLT1A, LRP1B, CHST2, LIFR, SPINT1, PKHD1L1, PLAUR, SLC34A2, CWH43, AMIGO2, ATP2C2, LPAR5, XPR1, SLC25A33, MARC2, IGSF1, RYR1, CLDN1, SLC27A6, RYR2,…	290	5163	18224	1.18063	0.999972	0.342877	39.9253
GOTERM_CC_DIRECT	GO:0034361~very-low-density lipoprotein particle	3	1.01695	0.0394622	LPL, APOE, APOC1	290	20	18224	9.42621	0.999982	0.342725	41.1203
GOTERM_CC_DIRECT	GO:1903561~extracellular vesicle	4	1.35593	0.0447959	OGN, GPM6A, APOE, MFGE8	290	50	18224	5.02731	0.999996	0.368716	45.2793
GOTERM_CC_DIRECT	GO:0060076~excitatory synapse	3	1.01695	0.0469997	SYNDIG1, ITGA3, DGKI	290	22	18224	8.56928	0.999998	0.372447	46.9171
GOTERM_CC_DIRECT	GO:0008076~voltage-gated potassium channel complex	5	1.69492	0.0513473	KCNN4, KCNJ2, DPP6, DLG2, KCNIP4	290	88	18224	3.57053	0.999999	0.388958	50.0161
GOTERM_CC_DIRECT	GO:0005790~smooth endoplasmic reticulum	3	1.01695	0.0634674	RYR1, RYR2, KCNJ2	290	26	18224	7.25093	1	0.44696	57.795
GOTERM_CC_DIRECT	GO:0016323~basolateral plasma membrane	7	2.37288	0.0673995	NOD1, CDH16, ITGA3, CDH2, SLC4A4, ADORA1, DLG2	290	180	18224	2.44383	1	0.456648	60.0676
GOTERM_CC_DIRECT	GO:0005783~endoplasmic reticulum	20	6.77966	0.0681913	TMC6, PLP2, FAM20A, WFS1, APOC1, CHI3L1, ADORA1, ITPR1, KCNIP4, OGN, NPC2, TENM1, APOE, TFPI, SERPINA1, TMEM100, LRRK2, FIBIN, AGR2, MYOC	290	828	18224	1.51791	1	0.450161	60.5114
GOTERM_CC_DIRECT	GO:0030425~dendrite	10	3.38983	0.0868572	RAP1GAP, APOE, WFS1, RELN, RGS8, LRRK2, CAMK2N1, EPHB1, LRP4, RAB27A	290	335	18224	1.87586	1	0.525825	69.7407
GOTERM_CC_DIRECT	GO:0097208~alveolar lamellar body	2	0.677966	0.0914679	CTSH, SFTPB	290	6	18224	20.9471	1	0.53447	71.6901
GOTERM_CC_DIRECT	GO:0005925~focal adhesion	11	3.72881	0.0941099	ICAM1, MRC2, AKAP12, ITGA2, ITGA3, CDH2, ARHGAP24, SDC4, DPP4, PLAU, PLAUR	290	391	18224	1.76792	1	0.534798	72.7543

## Sheet: GO-MF
Category	Term	Count	%	PValue	Genes	List Total	Pop Hits	Pop Total	Fold Enrichment	Bonferroni	Benjamini	FDR
GOTERM_MF_DIRECT	GO:0008201~heparin binding	13	4.40678	9.26784e-06	LPL, FMOD, MDK, SLIT1, SOD3, PCOLCE2, OGN, APOE, TENM1, COMP, TGFBR3, LIPH, FN1	268	160	16881	5.11784	0.00464167	0.00464167	0.0133527
GOTERM_MF_DIRECT	GO:0002020~protease binding	10	3.38983	3.17929e-05	CST6, COMP, RYR1, ITGA3, SERPINA1, KIT, ECM1, DPP4, FN1, TIMP1	268	101	16881	6.23652	0.0158336	0.00794838	0.045799
GOTERM_MF_DIRECT	GO:0005518~collagen binding	7	2.37288	0.00036229	COMP, MRC2, ITGA2, ITGA3, DCN, FN1, PCOLCE2	268	60	16881	7.34869	0.166317	0.0588325	0.520739
GOTERM_MF_DIRECT	GO:0005509~calcium ion binding	24	8.13559	0.00106413	TESC, NELL2, EFEMP1, LRP1B, S100A11, SPOCK1, CDH2, CDH3, MMRN1, SLIT1, KCNIP4, ITPR1, PLSCR4, CDH16, ALOX15B, SLC24A3, COMP, RYR1, TPO, SYTL5, RYR2, PROS1, SYTL1, LRP4	268	717	16881	2.10841	0.414026	0.125077	1.52237
GOTERM_MF_DIRECT	GO:0042803~protein homodimerization activity	23	7.79661	0.00296618	TESC, IMPA2, GGCT, SYNDIG1, RAP1GAP, S100A11, TPD52L1, KIT, CITED1, INHBB, GSTM3, TMEM173, NOD1, APOE, TENM1, ALDH1A3, HEY2, BHLHE40, LRRK2, AGR2, DPP4, LRP4, GHR	268	730	16881	1.98458	0.774906	0.257882	4.18987
GOTERM_MF_DIRECT	GO:0001618~virus receptor activity	6	2.0339	0.00499886	ICAM1, CD55, XPR1, CLDN1, ITGA2, DPP4	268	70	16881	5.39904	0.919196	0.342485	6.96615
GOTERM_MF_DIRECT	GO:0043236~laminin binding	4	1.35593	0.00695672	LGALS3, ITGA2, ITGA3, ECM1	268	25	16881	10.0782	0.969938	0.393857	9.56929
GOTERM_MF_DIRECT	GO:0042802~identical protein binding	22	7.45763	0.00815185	CLDN16, HGD, CLDN10, TLE1, TPD52L1, SFN, KCNJ2, MINA, CTH, GSTM3, TMEM173, NOD1, APOE, NAB2, CLDN1, RYR2, CTSC, SERPINA1, LRRK2, DPP4, FN1, MVP	268	749	16881	1.85014	0.983576	0.401677	11.1248
GOTERM_MF_DIRECT	GO:0048495~Roundabout binding	3	1.01695	0.00833799	OGN, FMOD, SLIT1	268	9	16881	20.9963	0.985053	0.373135	11.3648
GOTERM_MF_DIRECT	GO:0015278~calcium-release channel activity	3	1.01695	0.0124759	RYR1, RYR2, ITPR1	268	11	16881	17.1788	0.998168	0.46753	16.5472
GOTERM_MF_DIRECT	GO:0005096~GTPase activator activity	11	3.72881	0.013644	ABR, RAP1GAP, SIPA1L2, TBC1D4, RGS8, ARHGAP24, RGS16, LRRK2, CDC42EP3, TBC1D2, STXBP5L	268	279	16881	2.48343	0.998989	0.465781	17.9583
GOTERM_MF_DIRECT	GO:0017017~MAP kinase tyrosine/serine/threonine phosphatase activity	3	1.01695	0.0173291	DUSP5, DUSP4, DUSP6	268	13	16881	14.5359	0.999846	0.518712	22.2659
GOTERM_MF_DIRECT	GO:0008236~serine-type peptidase activity	5	1.69492	0.0175839	HPN, RELN, CFD, DPP6, DPP4	268	63	16881	4.99911	0.999864	0.495934	22.5557
GOTERM_MF_DIRECT	GO:0001105~RNA polymerase II transcription coactivator activity	4	1.35593	0.0204605	SOX4, ZFPM2, CITED1, CITED2	268	37	16881	6.8096	0.999969	0.523489	25.7597
GOTERM_MF_DIRECT	GO:0004872~receptor activity	9	3.05085	0.0224185	ICAM1, TNFRSF11B, LYVE1, IGSF1, XPR1, PKHD1L1, TREM1, PLA2R1, PLAUR	268	217	16881	2.61244	0.999989	0.531777	27.8695
GOTERM_MF_DIRECT	GO:0005160~transforming growth factor beta receptor binding	4	1.35593	0.0285456	INHBB, TGFBR3, GDF10, BMP8A	268	42	16881	5.99893	1	0.596933	34.1167
GOTERM_MF_DIRECT	GO:0005044~scavenger receptor activity	4	1.35593	0.0401613	HPN, CFI, SCARA5, TMPRSS4	268	48	16881	5.24907	1	0.701926	44.6008
GOTERM_MF_DIRECT	GO:0008083~growth factor activity	7	2.37288	0.044112	INHBB, OGN, EFEMP1, GDF10, MDK, BMP8A, TIMP1	268	162	16881	2.72174	1	0.715833	47.7971
GOTERM_MF_DIRECT	GO:0004252~serine-type endopeptidase activity	9	3.05085	0.0503803	HPN, CTSC, CFI, CFD, PRSS23, CTSH, DPP4, PLAU, TMPRSS4	268	255	16881	2.22313	1	0.744824	52.5184
GOTERM_MF_DIRECT	GO:0005515~protein binding	153	51.8644	0.0603749	GNA14, MPZL2, CRABP1, WFS1, FAM20A, LMO3, NELL2, MMRN1, ADORA1, PRKX, CITED1, CITED2, NRCAM, OGN, DIRAS3, TIAM1, APOE, C8ORF4, CFI, SLC4A4, RAB27A, TNIK, ENC1, RXRG, LIFR, PPARGC1A, SCEL, PLAUR, KRT19, ATP2C2, NPC2, IGSF1, RYR1, RYR2, MFAP4, LRRK2, NFE2L3, MVP, PLXNC1, SCN1B, SYNDIG1, TNFRSF12A, BEX1, AKAP12, SOX4, FXYD6, EPHB1, TIMP1, LAMB3, TFF3, AHNAK2, BHLHE40, ENTPD1, FN1, LPL, TESC, SMAD9, …	268	8785	16881	1.09702	1	0.790511	59.2322
GOTERM_MF_DIRECT	GO:0005219~ryanodine-sensitive calcium-release channel activity	2	0.677966	0.0617865	RYR1, RYR2	268	4	16881	31.4944	1	0.78229	60.1059
GOTERM_MF_DIRECT	GO:0050693~LBD domain binding	2	0.677966	0.0617865	CITED1, CITED2	268	4	16881	31.4944	1	0.78229	60.1059
GOTERM_MF_DIRECT	GO:0048763~calcium-induced calcium release activity	2	0.677966	0.0617865	RYR1, RYR2	268	4	16881	31.4944	1	0.78229	60.1059
GOTERM_MF_DIRECT	GO:0070326~very-low-density lipoprotein particle receptor binding	2	0.677966	0.0617865	APOE, RELN	268	4	16881	31.4944	1	0.78229	60.1059
GOTERM_MF_DIRECT	GO:0001968~fibronectin binding	3	1.01695	0.0631661	ITGA3, SDC4, MYOC	268	26	16881	7.26794	1	0.774372	60.9428
GOTERM_MF_DIRECT	GO:0004867~serine-type endopeptidase inhibitor activity	5	1.69492	0.0679397	TFPI, SLPI, SPINT1, SPOCK1, SERPINA1	268	97	16881	3.24685	1	0.784681	63.7144
GOTERM_MF_DIRECT	GO:0043546~molybdopterin cofactor binding	2	0.677966	0.0766294	MARC2, AOX1	268	5	16881	25.1955	1	0.811295	68.2955
GOTERM_MF_DIRECT	GO:0019903~protein phosphatase binding	4	1.35593	0.077826	KCNN4, MET, CDH2, MVP	268	63	16881	3.99929	1	0.803464	68.8824
GOTERM_MF_DIRECT	GO:0005178~integrin binding	5	1.69492	0.0852411	ICAM1, ITGA2, MFGE8, ITGA3, FN1	268	105	16881	2.99947	1	0.820972	72.2995
GOTERM_MF_DIRECT	GO:0060228~phosphatidylcholine-sterol O-acyltransferase activator activity	2	0.677966	0.0912383	APOE, APOC1	268	6	16881	20.9963	1	0.831159	74.8043
GOTERM_MF_DIRECT	GO:0070324~thyroid hormone binding	2	0.677966	0.0912383	ALDH1A3, CTSH	268	6	16881	20.9963	1	0.831159	74.8043
GOTERM_MF_DIRECT	GO:0005262~calcium channel activity	4	1.35593	0.0991962	GPM6A, SLC24A3, RYR1, RYR2	268	70	16881	3.59936	1	0.846332	77.8033

## Sheet: KEGG
Category	Term	Count	%	PValue	Genes	List Total	Pop Hits	Pop Total	Fold Enrichment	Bonferroni	Benjamini	FDR
KEGG_PATHWAY	hsa04610:Complement and coagulation cascades	8	2.71186	0.000313	CD55, TFPI, SERPINA1, CFI, CFD, PROS1, PLAU, PLAUR	132	69	6879	6.04216	0.0562123	0.0562123	0.386212
KEGG_PATHWAY	hsa05205:Proteoglycans in cancer	12	4.0678	0.00143451	CDKN1A, CCND1, GPC3, TIAM1, MET, ITGA2, DCN, SDC4, ITPR1, PLAU, FN1, PLAUR	132	200	6879	3.12682	0.233235	0.124349	1.76063
KEGG_PATHWAY	hsa00350:Tyrosine metabolism	5	1.69492	0.00416336	ALDH1A3, AOX1, TPO, ADH1B, HGD	132	35	6879	7.44481	0.537833	0.226846	5.03143
KEGG_PATHWAY	hsa04512:ECM-receptor interaction	7	2.37288	0.00609259	LAMB3, COMP, ITGA2, RELN, ITGA3, SDC4, FN1	132	87	6879	4.19305	0.677153	0.246212	7.28308
KEGG_PATHWAY	hsa04115:p53 signaling pathway	6	2.0339	0.00872409	BID, CDKN1A, CCND1, ZMAT3, DDB2, SFN	132	67	6879	4.66689	0.802307	0.2769	10.2753
KEGG_PATHWAY	hsa05202:Transcriptional misregulation in cancer	9	3.05085	0.0141056	CDKN1A, NUPR1, MET, RXRG, SPINT1, ETV5, PLAU, ETV4, MLF1	132	167	6879	2.80852	0.927785	0.354686	16.12
KEGG_PATHWAY	hsa04514:Cell adhesion molecules (CAMs)	8	2.71186	0.0183907	NRCAM, CLDN16, ICAM1, CLDN1, CLDN10, CDH2, SDC4, CDH3	132	142	6879	2.93598	0.967741	0.38772	20.5214
KEGG_PATHWAY	hsa05222:Small cell lung cancer	6	2.0339	0.0226288	CCND1, LAMB3, RXRG, ITGA2, ITGA3, FN1	132	85	6879	3.67861	0.985512	0.410984	24.6647
KEGG_PATHWAY	hsa05412:Arrhythmogenic right ventricular cardiomyopathy (ARVC)	5	1.69492	0.0383251	ITGA2, RYR2, ITGA3, CDH2, TCF7L1	132	67	6879	3.88908	0.999275	0.552145	38.3412
KEGG_PATHWAY	hsa04151:PI3K-Akt signaling pathway	12	4.0678	0.063869	CDKN1A, CCND1, LAMB3, LPAR5, COMP, MET, ITGA2, RELN, ITGA3, KIT, GHR, FN1	132	345	6879	1.81265	0.999995	0.705064	55.81
KEGG_PATHWAY	hsa04350:TGF-beta signaling pathway	5	1.69492	0.0757107	INHBB, SMAD9, ID4, DCN, BMP8A	132	84	6879	3.102	1	0.733957	62.2503
KEGG_PATHWAY	hsa05416:Viral myocarditis	4	1.35593	0.0941409	BID, ICAM1, CD55, CCND1	132	57	6879	3.6571	1	0.78222	70.5777
KEGG_PATHWAY	hsa04510:Focal adhesion	8	2.71186	0.097614	CCND1, LAMB3, COMP, MET, ITGA2, RELN, ITGA3, FN1	132	206	6879	2.02383	1	0.768155	71.9436
