# Supplementary material for: Identification of a Five-Gene Signature and Establishment of a Prognostic Nomogram to Predict Progression-Free Interval of Papillary Thyroid Carcinoma
Source: Front Endocrinol (Lausanne). 2019 Nov 15;10:790. doi: 10.3389/fendo.2019.00790 (PMC6872544; doi:10.3389/fendo.2019.00790)
Supplement: Supplementary file 3 [file Table_3.XLSX]

## Sheet: Sheet1
Supplementary Table3 Reasons for exclusion from the evaluation of prognostic factors and establishment of nomogram
Sample ID	BRAF V600E	RAS_mutation	T	N	M	AJCC Stage	Residual tumor	Extrathyroid extension	Neoplasm largest dimension	Multifocality	Anatomic site
TCGA-BJ-A0Z5-01	NA	NA					NA	NA	NA	NA
TCGA-H2-A422-01									NA
TCGA-EL-A3H1-01									NA
TCGA-EM-A3O6-01				NA
TCGA-ET-A3DP-01				NA
TCGA-EM-A2P3-01				NA
TCGA-BJ-A28W-01	NA	NA					NA	NA
TCGA-EL-A3GR-01				NA
TCGA-L6-A4ET-01				NA
TCGA-H2-A2K9-01							NA		NA
TCGA-FY-A3BL-01				NA						NA
TCGA-ET-A3DO-01				NA
TCGA-BJ-A28T-01							NA	NA
TCGA-BJ-A45J-01							NA	NA		NA
TCGA-H2-A3RH-01							NA
TCGA-BJ-A2NA-01									NA
TCGA-EL-A3ZM-01	NA	NA
TCGA-EM-A3AP-01				NA
TCGA-FY-A76V-01				NA
TCGA-FY-A3RA-01				NA
TCGA-ET-A25N-01	NA	NA
TCGA-EM-A2CO-01				NA
TCGA-BJ-A45D-01							NA
TCGA-MK-A4N6-01								NA
TCGA-CE-A27D-01										NA	NA
TCGA-EM-A3AI-01				NA
TCGA-ET-A25R-01				NA
TCGA-MK-A84Z-01				NA			NA	NA
TCGA-EM-A3FL-01				NA
TCGA-ET-A39I-01				NA
TCGA-BJ-A290-01							NA
TCGA-BJ-A0ZC-01										NA
TCGA-ET-A2N3-01				NA
TCGA-ET-A25P-01	NA	NA
TCGA-EM-A1CV-01							NA
TCGA-FY-A3NM-01									NA
TCGA-FY-A2QD-01					NA	NA	NA
TCGA-BJ-A28Z-01							NA
TCGA-E8-A2JQ-01	NA	NA					NA
TCGA-E8-A437-01			NA	NA
TCGA-DE-A7U5-01								NA
TCGA-H2-A421-01							NA
TCGA-FY-A3R8-01				NA
TCGA-BJ-A190-01	NA	NA
TCGA-DE-A4M9-01				NA
TCGA-BJ-A28S-01							NA	NA
TCGA-EM-A4FK-01				NA
TCGA-ET-A2MY-01				NA
TCGA-FE-A238-01	NA	NA
TCGA-IM-A41Z-01	NA	NA
TCGA-EM-A1YB-01				NA
TCGA-BJ-A3PT-01							NA	NA	NA
TCGA-EM-A4FU-01				NA
TCGA-EL-A3D0-01	NA	NA
TCGA-EL-A3D5-01	NA	NA
TCGA-BJ-A45H-01							NA
TCGA-FY-A3WA-01				NA
TCGA-EM-A1CT-01							NA
TCGA-BJ-A291-01							NA	NA
TCGA-EL-A3CL-01				NA
TCGA-BJ-A45K-01							NA			NA
TCGA-EM-A2CL-01				NA
TCGA-E3-A3E0-01										NA
TCGA-DJ-A3UV-01	NA	NA
TCGA-ET-A3BW-01				NA
TCGA-BJ-A45E-01							NA	NA
TCGA-EL-A3N3-01				NA
TCGA-EM-A4FH-01				NA
TCGA-BJ-A4O9-01							NA
TCGA-FY-A3R7-01							NA
TCGA-BJ-A45G-01							NA
TCGA-BJ-A2N8-01							NA	NA
TCGA-FE-A232-01				NA
TCGA-EM-A1YA-01				NA
TCGA-EL-A3MY-01				NA
TCGA-DE-A2OL-01				NA
TCGA-BJ-A28V-01							NA	NA
TCGA-BJ-A4O8-01											NA
TCGA-ET-A25L-01	NA	NA
TCGA-EM-A3SY-01				NA
TCGA-EL-A3CP-01				NA		NA					NA
TCGA-BJ-A3EZ-01									NA
TCGA-EM-A2OW-01				NA
TCGA-BJ-A192-01				NA
TCGA-BJ-A45F-01							NA	NA
TCGA-FY-A4B0-01				NA
TCGA-H2-A3RI-01							NA
TCGA-BJ-A2N7-01									NA
TCGA-BJ-A45C-01	NA	NA					NA
TCGA-ET-A39N-01				NA
TCGA-ET-A3BN-01				NA
TCGA-EM-A2CJ-01				NA
TCGA-H2-A26U-01							NA		NA
TCGA-EL-A3CU-01											NA
TCGA-FE-A233-01				NA
TCGA-BJ-A3PR-01									NA
TCGA-DE-A0Y3-01								NA
TCGA-ET-A39J-01				NA
TCGA-BJ-A28R-01							NA	NA
TCGA-ET-A2N5-01				NA
TCGA-BJ-A0ZJ-01										NA
TCGA-EM-A1CU-01							NA
TCGA-DO-A1JZ-01				NA
TCGA-BJ-A28X-01									NA
TCGA-BJ-A0ZH-01										NA
TCGA-BJ-A3F0-01									NA
TCGA-ET-A4KQ-01				NA
TCGA-EM-A3O7-01				NA
TCGA-QD-A8IV-01											NA
TCGA-EM-A2CS-01	NA	NA
TCGA-ET-A39M-01				NA
TCGA-EL-A3T0-01									NA
TCGA-BJ-A2P4-01								NA
TCGA-BJ-A0ZG-01										NA
TCGA-DE-A69J-01				NA
TCGA-FK-A3SD-01								NA
